# Supplementary material for: Deletion of the GntR8 transcriptional regulator impairs Brucella abortus intracellular survival and virulence by modulating stress response genes
Source: Front Immunol. 2025 Oct 29;16:1698057. doi: 10.3389/fimmu.2025.1698057 (PMC12604996; doi:10.3389/fimmu.2025.1698057)
Supplement: Supplementary file 1 [file Table1.xlsx]

## Sheet: Table S1
Table. S1 The related primers to construct gntR deletion strains
Gene	Up/down primers	Primer sequence (5 '-3')
gntR8	8up-F	CGCTCTAGAACTAGTGGATCCGGAAAAGGCCAGCGCTGC
	8up-R	ACCTGGCTGCTTCTTGCTTTGTGACAA
	8down-F	GACTCTGGGGTTCGAAATGAAACATTTTCGGTACTGGCCAAA
	8down-R	AGGGAACAAAAGCTGGGTACCCTTCGTACAGTGTTCGATGCACG
Kan	K8-F	AAAGCAAGAAGCAGCCAGGTGGCACTTTTCGGGG
	K8-R	TCATTTCGAACCCCAGAGTCC
ALDH	F	CGTCAATGCCGCCACCTTCA
	R	ACGACCGATTCAACCGCAACAT
gst	F	GCCTCGCATATCATTCTGGAAGAG
	R	AGGATTGCCGCATTCTGAGTGA

## Sheet: Table S2
Table. S2 Bacterial/Cell and Splenic transcriptome qPCR validation primer
Gene	Up/down primers	Primer sequence (5 '-3')
BAB_RS21630	F	TGCTTCTTAATGACGACTACACTCC
	R	CACTCGCCGACACCATGATTG
BAB_RS24495	F	TGGAGTTCGGTGGGCTGGAT
	R	GCCTGCCGCCTTCAACCTTAA
BAB_RS18620	F	CTGAACCGTGGCGAGATACTTGG
	R	GCTGGCTGTCATGTGCATTGTTG
BAB_RS23125	F	ACCATCTATTCGCAGCCTGATTCT
	R	TCCGTCCTCCAACTCCAGCAA
BAB_RS21725	F	GCGGCATGACCAAGGAGGAGAT
	R	AAGCGGCAAGATAAGGCGTATAGC
BAB_RS22930	F	TCTGGCGGAAGCGGATCTGAT
	R	GCGGCTGGATTTGACCTGTGAA
Tlr8	F	TTCGATCACTGCTTCTCGTCCTAA
	R	CTAAGTCACCACAACAAGCGTCAC
Ticam1	F	TGGAGGCAGGAGGATCAGAAGTG
	R	AGGAGAGAAAGAGAGCAGACAGGAG
Tlr3	F	CCTGGCACTCCATGACAATGTTCTT
	R	TGGTGAAGGTTGACTGCTTTCCC
CXCR4	F	TCCACGCCACCAACAGTCAGAG
	R	ACACCACCATCCACAGGCTATCG
Tlr7	F	TGGAGGAAGAGGAGAGTCAGAATGC
	R	TGTGAGCCCTAGACCTTGGAATGG
CXCR3	F	TGAGGCTAGTGGTAGTGGTGGTG
	R	AAGGCATAGAGCAGCGGATTGAG
Rab7b	F	ATCCAGGACAAGTAAGGCAAGAGAC
	R	CCACAGCACTTCCAAGCCAGAG
Tnfrsf9	F	CCACGGTTAGGACAGAAGATGACT
	R	CTGGATGCTGACGCCTGCTT
S100a6	F	CTCCATTCTCTTCCTTGCTCAGTCA
	R	GCAGTCAGTCTCAAGCCAACACA
Mgst3	F	TTGGTTGGTTGGTTAGTTGGTTGGT
	R	GACAGTGGACTCGGAAGCAGGAT
Irgm1	F	TGTCCACAGCAGAGCCTCACTT
	R	AGCCAGCATTAGAAGAACCACAAGG
Angpt1	F	CATTCTTCGCTGCCATTCTGACTCA
	R	GCGTTGGTGTTGTACTGCTCTGT
Ltf	F	ACTGTTCAATGGTGTGCTGTGTCAA
	R	ACTGGCGGGTGGAGGATTTCTT
Sod1	F	TTGCTTGTTGGTCGGTTGCTCTT
	R	TTGTCCTACTGCCTGTGGAGATCC
Cd3e	F	CATCCTGTGCCTCAGCCTCCTA
	R	CACTTCCTAACGGTATCGCCAACA
Swap70	F	TCTCTGCCTGTCTGTCTGTCTGTA
	R	AGCAAGTGTATCTCTGTGAGTTCCA
GAPDH	F	CTAAGCGTGTTATCATCTCAG
	R	CTGGTCCTCTGTGTATCCT
16S	F	TGGCGGCAGGCTTAACACAT
	R	GGCACATACGGTATTAGCACAAGTT

## Sheet: Table S3
Table. S3 Promoter primers of potential target gene
Gene	Up/down primers	Primer sequence (5 '-3')
BAB_RS28140	F	CCTTTTAGACGTAGGGTTTT
	R	GGCTGACACAGGCTTTCATA
BAB_RS24485	F	GAAGTCTCGAAACAAGCAGG
	R	TTCTGTGCGGCTCCCCGA
BAB_RS28705	F	AAATTCACCTGAATGATCCA
	R	TTTCCGGTTCCCTTGTTG
BAB_RS16905	F	TCGATATTTTCTGTTGCAGG
	R	GTCATTCTCCCGCTAGTG
BAB_RS26915	F	GTCGACATGAGTCTTGATCTCGTTCAT
	R	CTCGAGTCAGACGAGATGCTGTACCTC
BAB_RS24000	F	AAAGACCCAACAGAAAAACC
	R	GCCTGTGTCGTTCCTCCG
BAB_RS24570	F	GCCTGCACCAGTGCGAGAAA
	R	TTTTACCTGCCTGTAATTCTAT
BAB_RS27470	F	CTTCCTGCGTGCTTTCAAGC
	R	GAAAATCTCCCAATCGGATT
BAB_RS26335	F	CTCCACCGTTAATGTCAAAA
	R	TTTTCCTCCACTCGATTTTG
BAB_RS32630	F	TACATGTTTCCCGTCATGTC
	R	AGTTTTTTGCCCCTTGGGAA
BAB_RS21345	F	GTTCGCATCAAGGCGCGGCT
	R	TATGGGCCTCTGATATATTAAT
BAB_RS18805	F	GCAACGTAACAAAGCGAT
	R	CTCTCGGCCCCTCTTGAA

## Sheet: Table S4
Table. S4 Basic information of GntR family transcription factor names
Gene	Description
BAB_RS21310	DNA-binding transcription factor activity
BAB_RS24185	DNA-binding transcription factor activity
BAB_RS24500	DNA-binding transcription factor activity
BAB_RS24970	pyridoxal phosphate binding
BAB_RS25285	DNA-binding transcription factor activity
BAB_RS34135	DNA-binding transcription factor activity
BAB_RS26475	DNA-binding transcription factor activity
BAB_RS27040	DNA-binding transcription factor activity
BAB_RS27180	FCD domain-containing protein
BAB_RS27755	DNA-binding transcription factor activity
BAB_RS27845	Regulation of DNA-templated transcription
BAB_RS27910	DNA-binding transcription factor activity
BAB_RS28375	DNA-binding transcription factor activity
BAB_RS28755	transmembrane transporter activity
BAB_RS29795	DNA-binding transcription factor activity
BAB_RS30035	DNA-binding transcription factor activity
BAB_RS30185	DNA-binding transcription factor activity
BAB_RS30285	DNA-binding transcription factor activity
BAB_RS30865	DNA-binding transcription factor activity
BAB_RS30940	DNA-binding transcription factor activity
BAB_RS31215	DNA-binding transcription factor activity
BAB_RS31325	DNA-binding transcription factor activity
BAB_RS31770	DNA-binding transcription factor activity
